# Supplementary material for: The feeling of throwing good money after bad: The role of affective reaction in the sunk-cost fallacy
Source: PLoS One. 2019 Jan 8;14(1):e0209900. doi: 10.1371/journal.pone.0209900 (PMC6324799; doi:10.1371/journal.pone.0209900)
Supplement: S2 File — (SPS) [file pone.0209900.s002.sps]

*** Analyses THE FEELING OF THROWING GOOD MONEY AFTER BAD; Sudy 1
*** Variables: 
***** Response on the sunk-cost scale = ADMC_mea
***** Zscore response on the sunk-cost scale = ZADMC_mea
***** Valence of affective reaction = MeaADMChappy
*****  Zscore valence of affective reaction = ZMeaADMChappy

*** Exclude outliers

USE ALL.
COMPUTE filter_$=(ZMeaADMChappy >  - 2.5 & ZMeaADMChappy<2.5  & ZMeaADMChappy < 2.5 & ZMeaADMChappy 
    > -2.5).
VARIABLE LABELS filter_$ 'ZMeaADMChappy >  - 2.5 & ZMeaADMChappy<2.5  & ZMeaADMChappy < 2.5 & '+
    'ZMeaADMChappy > -2.5 (FILTER)'.
VALUE LABELS filter_$ 0 'Not Selected' 1 'Selected'.
FORMATS filter_$ (f1.0).
FILTER BY filter_$.
EXECUTE.

 *** Regresion ADMC_mea by MeaADMChappy

REGRESSION
  /DESCRIPTIVES MEAN STDDEV CORR SIG N
  /MISSING LISTWISE
  /STATISTICS COEFF OUTS R ANOVA
  /CRITERIA=PIN(.05) POUT(.10)
  /NOORIGIN 
  /DEPENDENT ADMC_mea
  /METHOD=ENTER MeaADMChappy.
EXECUTE.

 *** Effectsize

UNIANOVA ADMC_mea WITH MeaADMChappy
  /METHOD=SSTYPE(3)
  /INTERCEPT=INCLUDE
  /PRINT=ETASQ
  /CRITERIA=ALPHA(.05)
  /DESIGN=MeaADMChappy.
EXECUTE.
